# Supplementary material for: Simple scaling laws control the genetic architectures of human complex traits
Source: PLoS Biol. 2025 Oct 13;23(10):e3003402. doi: 10.1371/journal.pbio.3003402 (PMC12517483; doi:10.1371/journal.pbio.3003402)
Supplement: S1 Table — (CSV) [file pbio.3003402.s002.csv]

Trait	UKBB code	Median study size	Number of hits	Estimated target size (L)	Lower bound on L	Upper bound on L	Estimated heritability (h^2)	Lower bound on h^2	Upper bound on h^2	Estimated heritability per site (h^2/L)	Lower bound on h^2/L	Upper bound on h^2/L	Kolmogorov-Smirnov p-value (SSD)	Kolmogorov-Smirnov p-value (TSD)
Standing height	50_irnt	360390	1760	28390119.2984979	23536761.2290094	33105393.4227867	0.772285426718522	0.709739479321039	0.823956365993442	2.72026129442642e-08	2.40676113366348e-08	3.20756012283682e-08	0.016520534124476	0.0544432946687853
Mean platelet (thrombocyte) volume	30100_irnt	350470	912	5064212.50324543	4066325.09405217	6359859.6380317	0.437768417534763	0.381812044883259	0.508978315953523	8.64435323861739e-08	6.75313490781063e-08	1.12958170173154e-07	2.8399451640388e-05	0.00502407334874277
Sitting height	20015_irnt	360070	1190	30256387.7457258	23829753.098661	37302117.8723091	0.556946517099846	0.504367636923283	0.606126068990186	1.84075680739028e-08	1.54481299683545e-08	2.19840949746471e-08	0.172791575802288	0.297299156645207
Platelet count	30080_irnt	350470	825	7960767.91292179	6442105.83379794	10101723.0697342	0.36114987436479	0.321751099968778	0.399419012316229	4.53662106866069e-08	3.65690526209551e-08	5.73036183857375e-08	0.00255471578343247	0.0472318147167945
Mean corpuscular volume	30040_irnt	350470	705	4148709.32503906	3258373.35983593	5487704.37698835	0.334692139606677	0.287332502589828	0.394593421000366	8.06737983754805e-08	5.55612438932835e-08	1.12426320045451e-07	0.00398886555273625	0.119137092863935
Mean corpuscular haemoglobin	30050_irnt	350470	687	3531096.32154004	2827931.68847669	4708806.84112969	0.342485405815011	0.279449702384942	0.406477914603988	9.69912385923363e-08	6.35104327092059e-08	1.37489801420083e-07	0.00283117430394375	0.422729582184951
Platelet distribution width	30110_irnt	350470	643	5026255.6336266	3848911.27413208	6549111.65960545	0.287062906833467	0.247227877445948	0.330250032468637	5.71126754701774e-08	4.13583614655587e-08	8.09257085125795e-08	7.52650743976606e-05	0.00680707801582736
Platelet crit	30090_irnt	350470	724	10475854.0241837	7622932.95422291	14668731.4952841	0.32130829936799	0.286161502356395	0.35224396822177	3.06713227032606e-08	2.18981857114863e-08	4.13012792690791e-08	0.0117444551003093	0.103481074878267
Trunk fat-free mass	23129_irnt	354530	891	43420339.4535033	31031791.0278435	54496759.7259091	0.500522468361853	0.43960120937685	0.540169754087662	1.15273734535825e-08	9.64736025027094e-09	1.43079913857148e-08	0.089410636638047	0.0931687004366998
Trunk predicted mass	23130_irnt	354490	889	44761494.3850963	32548352.6089683	59306159.3332171	0.504294164547975	0.444607447550372	0.557106047025478	1.12662495181547e-08	9.14942826510374e-09	1.4167003043952e-08	0.140789850685566	0.206559715559222
Whole body fat-free mass	23101_irnt	354810	893	49659027.4834817	36707064.3280467	64919936.6267993	0.521657808483058	0.468261224970884	0.577654038418082	1.05047930843305e-08	8.60761274910475e-09	1.26208955091316e-08	0.107064681442634	0.143089281718976
Whole body water mass	23102_irnt	354830	868	46562537.349338	34474431.4840187	59162262.6990367	0.500494905470125	0.446370848069532	0.551493564911605	1.07488752538362e-08	9.06984757804174e-09	1.28534180892602e-08	0.0407085450372001	0.0936594576155441
Alkaline phosphatase (quantile)	30610_irnt	344290	627	5720457.35354691	3388229.28927436	9726722.96392327	0.28966078113212	0.239741817733453	0.382410524452089	5.06359480072898e-08	2.69583961105749e-08	9.73528498343003e-08	4.39112584120228e-06	0.00486321737614392
Monocyte count	30130_irnt	349860	631	7970165.68757631	5355905.35515478	11645370.7144469	0.281161862758056	0.251414960071803	0.319792191041688	3.52767901922446e-08	2.48820668881071e-08	5.13636940675568e-08	0.0040384829208493	0.0376305946701415
Basal metabolic rate	23105_irnt	354820	856	64944801.7893881	48853603.8825452	87594261.0914005	0.554523119940874	0.496659946942476	0.620172400755703	8.53837573851033e-09	7.02376055354488e-09	1.05505477346776e-08	0.0157479254089024	0.0530030374765225
Red blood cell (erythrocyte) distribution width	30070_irnt	350470	557	4454524.5627886	3248871.71842811	6056952.44598804	0.248618741306379	0.221758313544104	0.281463852412724	5.58126322578273e-08	4.12046141561553e-08	7.72981033951701e-08	0.00994002381128478	0.364654744526869
Eosinophill percentage	30210_irnt	349860	603	9175522.70418883	6921018.03686076	11598371.6435071	0.269227783855096	0.240479548984828	0.296897646123076	2.93419560426991e-08	2.29791734542879e-08	3.78959903337251e-08	0.121599098484483	0.252984634252735
Mean reticulocyte volume	30260_irnt	344730	556	3456878.40434294	2481794.80358848	4515336.13403188	0.258576098336554	0.221582546394441	0.310504542055937	7.48004610204687e-08	5.46379492496743e-08	1.06376291291379e-07	0.000596869932759537	0.0100354504406174
Red blood cell (erythrocyte) count	30010_irnt	350480	641	12008911.5100256	8597956.41333478	15640605.7663746	0.292565935606363	0.25953820006916	0.319532374728542	2.43624024843646e-08	1.90479612638418e-08	3.23967626668834e-08	0.0993223274320695	0.375282473363153
Mean sphered cell volume	30270_irnt	344730	551	4171947.74342279	3122428.45491482	5839258.11841284	0.247880940076179	0.218473781787281	0.295240961078375	5.94161181589514e-08	3.92527467505129e-08	8.73055387763857e-08	0.000469867598446395	0.0435362401402452
Leg fat-free mass (right)	23113_irnt	354800	779	55112697.6190177	39323567.2562432	70186494.3057766	0.492778114947824	0.433768398431144	0.547746207393289	8.9412809794631e-09	7.53230828939294e-09	1.12813222774251e-08	0.174141380034755	0.249613845419328
Leg predicted mass (right)	23114_irnt	354800	781	55230359.0678397	40469745.326494	69609655.080354	0.493830159022192	0.435701631390227	0.553298596553686	8.94128097946309e-09	7.43641617095785e-09	1.10433926421085e-08	0.0860380396018087	0.273951890404864
Monocyte percentage	30190_irnt	349860	554	4338466.711168	3388179.187218	5683774.35710593	0.248213461776151	0.215529491963641	0.288474359549721	5.72122545361947e-08	4.07554025023505e-08	8.32036838537275e-08	0.0102289016313587	0.129032830359426
Glycated haemoglobin (quantile)	30750_irnt	344180	546	6991916.80353749	4625649.69327946	10541105.9199972	0.245015734939284	0.212714208335543	0.272971432290961	3.5042713153469e-08	2.44600403695833e-08	5.27747110916348e-08	0.000228120404682356	0.000945594739709368
IGF-1 (quantile)	30770_irnt	342440	625	15443533.7324013	10887723.8931088	24619950.2048096	0.305876101699409	0.273952274076426	0.351071381862095	1.98060953535308e-08	1.41258850919964e-08	2.60015762884644e-08	0.0280192796610129	0.124897211751478
Arm fat-free mass (right)	23121_irnt	354730	761	57634389.9649754	41054997.6094988	77116115.9472237	0.492228930720051	0.433637426789378	0.55862780228126	8.54054204476147e-09	7.05819813582473e-09	1.05131274440624e-08	0.337571644441447	0.50734546601719
Arm predicted mass (right)	23122_irnt	354730	745	50715975.0974493	36344758.1616962	69199357.4990463	0.464119926681229	0.408406413306825	0.520789756137103	9.15135567815536e-09	7.50897602039735e-09	1.13410332433473e-08	0.245282206862064	0.375568475218557
High light scatter reticulocyte percentage	30290_irnt	344730	496	6019525.59038394	4353479.43981018	8929587.27729151	0.220529422231072	0.193289660407579	0.242353732171356	3.66356814868206e-08	2.493130867439e-08	5.0123253942879e-08	0.00418215936267452	0.1470391262138
High light scatter reticulocyte count	30300_irnt	344730	493	6760231.82351172	4769134.91639479	9951380.42899407	0.220732287346667	0.194637753090788	0.240244083835006	3.2651585494298e-08	2.34134488283294e-08	4.50808756374679e-08	0.00260022868019671	0.10205311132672
Lymphocyte count	30120_irnt	349860	558	13391341.3027471	8552735.98782133	19681245.6796056	0.265652031319087	0.238493667589879	0.297171442985789	1.98375969451687e-08	1.46826146186869e-08	2.91246785986762e-08	0.477007748017152	0.568551368485349
Reticulocyte percentage	30240_irnt	344730	461	4871831.85088806	3532946.28144951	6862411.77908039	0.204925764985747	0.180166721897524	0.227683324567054	4.20633903750994e-08	2.91941574949484e-08	5.75626998659505e-08	0.00344416652633983	0.041234551696769
Reticulocyte count	30250_irnt	344730	457	5422306.4509648	3788916.13558761	7632335.80353019	0.20327704246384	0.178644659746869	0.22431612032757	3.74890361328932e-08	2.60722144092555e-08	5.36799979377889e-08	0.0673839237076258	0.330946896159356
Impedance of whole body	23106_irnt	354800	685	98031647.9239203	72838863.3019249	138860471.57421	0.565934338684354	0.495532668644783	0.660168917673075	5.77297587737748e-09	4.691016287679e-09	6.96264356767766e-09	0.0121406293184876	0.158294754844702
Weight	21002_irnt	360120	646	91981518.2437987	63176005.5363696	139256158.535581	0.523162596100842	0.453064465147516	0.631525721875031	5.68769255052074e-09	4.42514881883198e-09	7.04523550163598e-09	0.0237380692276734	0.267795650928683
White blood cell (leukocyte) count	30000_irnt	350470	535	16226223.7420475	11384641.7553005	22681517.3601513	0.267269847285216	0.23818549357949	0.299988357941602	1.64714755283838e-08	1.26187196310074e-08	2.16325067568143e-08	0.0768242785452755	0.198173129312022
Gamma glutamyltransferase (quantile)	30730_irnt	344100	485	4795471.96319769	3083312.17642677	7381063.8901296	0.216535963908859	0.184668982820559	0.251453167943295	4.5154255007774e-08	2.93497865952039e-08	7.72397097865652e-08	0.000194217018619192	0.00743098947595811
Weight	23098_irnt	354840	653	104803711.430943	74581147.8886611	161976459.097785	0.564582543626358	0.495398626645129	0.680481626265588	5.38704723256268e-09	4.04203763858338e-09	6.57660864747116e-09	0.0126834557024047	0.171521225562393
Creatinine (quantile)	30700_irnt	344100	545	19297996.5952044	13565287.1372444	29110191.5712328	0.288543241771765	0.251771437644473	0.338417814304304	1.49519791004351e-08	1.12109388375867e-08	1.94432576974588e-08	0.0699750444926426	0.397276038225072
Heel quantitative ultrasound index (QUI), direct entry	3147_irnt	206590	451	7965519.78527603	5736595.1513953	11328788.1669029	0.344737223084366	0.303762354647849	0.383743948977429	4.32786851802942e-08	3.13738314581168e-08	5.84478165293173e-08	0.132170656460481	0.191918947384954
Heel bone mineral density (BMD) T-score, automated	78_irnt	206590	451	7965519.87943266	5736595.31547835	11328788.5419814	0.344737227159341	0.303762368091494	0.38374394917235	4.32786851802942e-08	3.13738314581168e-08	5.84478165293173e-08	0.133789402963268	0.199968257464772
Heel bone mineral density (BMD)	3148_irnt	206500	447	7485190.30910671	5372070.02485826	9815014.86930458	0.339364292621052	0.302803946387976	0.374743981470573	4.53380981119707e-08	3.49822963943437e-08	6.14014451127395e-08	0.209424099834022	0.310252863463698
Impedance of leg (left)	23108_irnt	354810	616	102994860.975767	68654846.7920794	156685088.27649	0.542254366848346	0.460252109771549	0.680452818406016	5.26486818576251e-09	4.12966987652723e-09	6.80346929775704e-09	0.00121111596156875	0.0299755133515803
Haemoglobin concentration	30020_irnt	350470	485	14772909.6854253	9409098.55122239	21789550.9517231	0.243331620366506	0.215827878575354	0.276203967826386	1.64714755283838e-08	1.19712702071042e-08	2.36586948346445e-08	0.00493917208391481	0.0245346502682601
SHBG (quantile)	30830_irnt	312220	582	5319020.11984664	2977917.719002	12007443.2187491	0.296998508031447	0.224802525143805	0.441308956725607	5.58370717424566e-08	2.22545102226244e-08	1.31183394468197e-07	1.10421962218117e-05	0.00147321862424832
Triglycerides (quantile)	30870_irnt	343990	394	5528992.22547937	3494759.42942575	10240323.7332225	0.1809187238352	0.155121612274435	0.213645951827133	3.27218264119577e-08	1.91122414790432e-08	5.38527171072986e-08	1.27738387390724e-05	0.0394861506376133
Impedance of arm (left)	23110_irnt	354810	581	76651865.7643451	56643821.5955855	122258957.516672	0.463351136713292	0.407480907920682	0.570626466924552	6.04487747418696e-09	4.63910331918972e-09	7.35874390183651e-09	0.206101439166464	0.700975818293181
Neutrophill count	30140_irnt	349860	464	12153771.9300367	7354936.03437305	19337980.5760837	0.225009132110887	0.191232485051085	0.261322652743703	1.8513522666556e-08	1.30576231148535e-08	2.74583519423062e-08	0.092390913849753	0.149584414851884
Heel Broadband ultrasound attenuation, direct entry	3144_irnt	206580	415	9655513.06404671	6352205.64592329	14304543.6061967	0.331948290676945	0.286989592881165	0.372493973170676	3.43791457248386e-08	2.48983834199309e-08	4.79790390550286e-08	0.0186493310502016	0.0532170265894079
Lymphocyte percentage	30180_irnt	349860	484	13386108.4972418	9571555.07935975	19997973.3044381	0.236670104680039	0.211491885459999	0.268110086911176	1.76802768877008e-08	1.26195216446037e-08	2.35357382028133e-08	0.29395663984058	0.647904418302206
Haematocrit percentage	30030_irnt	350480	427	12980853.2336739	8991594.81100585	18479237.5679839	0.213807705776641	0.190280492947965	0.246135465259137	1.64710055593262e-08	1.21344777429218e-08	2.20833387976455e-08	0.0367602087205139	0.101947825248491
Body mass index (BMI)	21001_irnt	359980	541	220252401.280717	124598800.88882	417047770.781702	0.704734663162561	0.548335948267881	0.947953428956896	3.19966846701643e-09	2.32970772718208e-09	4.43909432959644e-09	0.0416385196136702	0.20629270741086
Body mass index (BMI)	23104_irnt	354830	536	227773202.346567	123312532.133492	380366710.335141	0.722546248424671	0.56550187554975	0.942574266097863	3.17221798254075e-09	2.38071274574035e-09	4.43293755240075e-09	0.0355440151355801	0.128055096450009
Immature reticulocyte fraction	30280_irnt	344730	339	3993635.26178677	2782800.71665344	7125041.96340934	0.149717536630721	0.127650637473235	0.171568380997273	3.74890361328932e-08	2.37660704098884e-08	5.32780074336663e-08	0.0272112080657115	0.323145894793863
Trunk fat mass	23128_irnt	354600	512	140276967.978289	79317594.4374043	231549243.830036	0.560571472744675	0.447843878485095	0.720143565427509	3.99617614226904e-09	3.02722968157103e-09	5.56182747155261e-09	0.0287981061458554	0.172846994943228
Whole body fat mass	23100_irnt	354240	490	122952057.077368	70379412.7351491	215083172.910861	0.515016987198476	0.404522436245535	0.681574770736955	4.18876267254642e-09	3.16296037522993e-09	5.81211234080284e-09	0.0178799680888729	0.138860912351087
Forced vital capacity (FVC)	3062_irnt	329400	477	65515652.281339	41266279.9552511	93632022.3090509	0.416874018142999	0.337367484657648	0.494560169857354	6.36296829271955e-09	5.11577123246283e-09	8.45728753169528e-09	0.114692978757569	0.186664688103313
Total protein (quantile)	30860_irnt	314920	413	12000907.0792788	7437037.0183778	19276380.853871	0.230354756514245	0.200286963910109	0.270115186966817	1.91947787773462e-08	1.32817313912151e-08	2.88661384993735e-08	0.131356559883994	0.249065722030743
Neutrophill percentage	30200_irnt	349860	438	15438267.8983316	10251848.2500301	23175332.9022282	0.227032292771651	0.19503028962959	0.261767316256593	1.47058137782534e-08	1.08084509478393e-08	1.97913873224212e-08	0.302463328682021	0.554694165270161
Hip circumference	49_irnt	360520	493	85815461.0754664	54680117.8537877	159719561.096865	0.434529766099791	0.35975289768405	0.570749988773632	5.06353704395603e-09	3.5319558580371e-09	6.78790584043062e-09	0.056365437415031	0.39250710881012
Arm fat mass (left)	23124_irnt	354670	489	173586395.911111	99419174.504171	339391468.351329	0.604052359701363	0.484355698949837	0.860971873508067	3.47983697991335e-09	2.48341009842396e-09	4.87602527736573e-09	0.035437986735445	0.173241769509617
Leg fat mass (left)	23116_irnt	354790	494	175808331.276924	107483126.430573	324576990.161124	0.611577409811529	0.487720690004201	0.850395258714415	3.47866000074937e-09	2.606559853494e-09	4.70828827852165e-09	0.0443880282558569	0.341643096258448
Ankle spacing width	3143_irnt	206590	419	20301613.5815412	13236763.02539	30556037.9653959	0.401610090070656	0.338396708839673	0.477569671007391	1.97821758579727e-08	1.51736365576191e-08	2.60495912660579e-08	0.361739571767884	0.737158530480872
Forced vital capacity (FVC), Best measure	20151_irnt	272340	453	69839563.3749156	44223213.4321016	113018075.986855	0.501618374359184	0.399937796544037	0.609340347606956	7.18243857949649e-09	5.49220923240855e-09	9.76324447347909e-09	0.144075481139064	0.188408262696858
Body fat percentage	23099_irnt	354630	463	258968086.706372	142881979.156795	415185294.274548	0.715902913824884	0.535086850960724	0.922874375817544	2.76444454191224e-09	2.13669343268861e-09	3.73137991518012e-09	0.00906954900435786	0.0636923633923113
Forced expiratory volume in 1-second (FEV1), predicted	20153_irnt	117240	417	21615822.2408368	14506704.3428281	33583303.4968091	0.719580365107405	0.6066888914669	0.842857038369242	3.3289520846816e-08	2.50346469074067e-08	4.31995362262621e-08	0.657727165699408	0.568827771288674
Arm fat percentage (left)	23123_irnt	354710	448	274257744.613625	137176281.454478	499608695.681136	0.723883740553762	0.516779844317775	0.981965564643709	2.63942862059765e-09	1.94157005286432e-09	3.86056189862494e-09	0.00201397238145817	0.0115868247977154
Trunk fat percentage	23127_irnt	354620	437	212945456.827785	111740822.180594	352201162.997283	0.630795385072363	0.462737197643308	0.798576526594276	2.96223922533602e-09	2.28830180644049e-09	4.15448224328401e-09	0.00306976082232679	0.0217995192073586
Leg fat percentage (left)	23115_irnt	354790	425	248167759.561669	143594241.935622	394759981.796234	0.670127350347726	0.511532979245953	0.861139714245486	2.70029979531326e-09	2.23171169570823e-09	3.66244262477955e-09	0.648269931293886	0.927196750590268
Forced expiratory volume in 1-second (FEV1)	3063_irnt	329400	394	84589116.8743903	48496988.2287522	145800591.226804	0.417805593546291	0.323212458097887	0.521588886965729	4.93923579042334e-09	3.59128483193404e-09	6.66938598554743e-09	0.974512352149698	0.972902525675961
Waist circumference	48_irnt	360560	397	202769305.742067	103177558.987695	403459058.216776	0.57730859464014	0.404485208251011	0.8502429676893	2.84712024104135e-09	2.11346862359994e-09	4.13382142287793e-09	0.00404621509808811	0.0322182480503608
Pulse rate, automated reading	102_irnt	340160	331	12370627.7083542	8144357.68289075	19880313.0732972	0.178686543597309	0.153523564056786	0.209611126765662	1.44444201062359e-08	1.04119478148096e-08	2.01577387220457e-08	0.0356344447649765	0.193407941147294
Albumin (quantile)	30600_irnt	315270	319	10979700.8325793	6087512.35580292	22372213.2422717	0.183354348412839	0.159369724968084	0.230802657824825	1.66993938367414e-08	1.02215440246087e-08	2.96026561059896e-08	0.0755098556386283	0.30257825537379
Alanine aminotransferase (quantile)	30620_irnt	344140	303	10042675.5181764	6244956.31546418	16833636.071605	0.157216321407029	0.135727225301025	0.180484802571902	1.56548243665228e-08	1.02166598298561e-08	2.44286497692054e-08	0.108861773160567	0.588711995059035
Calcium (quantile)	30680_irnt	315150	285	5334766.71581879	3099184.2155113	8440104.66719741	0.144537811753473	0.124070295860757	0.170709590108878	2.70935580603526e-08	1.96302518900403e-08	4.37100389981977e-08	0.654422754535899	0.765645598501232
Forced expiratory volume in 1-second (FEV1), Best measure	20150_irnt	272340	341	59298114.0192553	36813570.1834897	112337007.352852	0.397477730677785	0.318897978639141	0.522796069822433	6.70304169452533e-09	4.57238958812238e-09	9.11681742725918e-09	0.939107359352091	0.863463045824825
Heel bone mineral density (BMD) (right)	4124_irnt	114550	231	5703448.55664002	3281936.12759285	9729119.318755	0.337695900981547	0.281687500088251	0.40096042439116	5.92090728316288e-08	3.91683443580666e-08	9.17677099863455e-08	0.0761549342745927	0.144377006533142
Heel quantitative ultrasound index (QUI), direct entry (right)	4123_irnt	114610	228	5314017.55972312	3213827.28898254	9323637.74026091	0.329294006816121	0.276378520661146	0.393844488055699	6.1967052821195e-08	3.8829079809289e-08	9.58183348647494e-08	0.0983806098804065	0.273276535144829
Heel bone mineral density (BMD) T-score, automated (right)	4125_irnt	114610	228	5314017.19977202	3213827.0000167	9323635.75349274	0.329293984511011	0.276378512825303	0.393844428418915	6.1967052821195e-08	3.8829079809289e-08	9.58183348647494e-08	0.098152904385477	0.288958220131446
Systolic blood pressure, automated reading	4080_irnt	340160	321	88426544.7739996	53956762.9344806	153434783.138054	0.36836873830732	0.295056598498888	0.482269868618191	4.16581626307797e-09	3.0969861268103e-09	5.65546496669425e-09	0.0412479958641108	0.278352116528542
Urea (quantile)	30670_irnt	344050	231	3915392.23361375	2649035.3757446	6247817.07123134	0.104120697029705	0.0903018191865255	0.117901770140269	2.659266066266e-08	1.79172095307867e-08	3.92143628574871e-08	0.42729107046577	0.570538948807977
Heel broadband ultrasound attenuation (right)	4120_irnt	114610	206	6814287.357245	3545677.63781189	12828931.4314392	0.320317956476075	0.262078964279884	0.412203173653588	4.70068166608075e-08	2.99039296336183e-08	7.8155480334554e-08	0.0384471128187673	0.155153589943693
Diastolic blood pressure, automated reading	4079_irnt	340160	249	57320486.6825158	33296718.5684099	131121932.004163	0.261824317568645	0.208165324060652	0.394643871635705	4.56772670160367e-09	3.01148742046814e-09	6.46767229575238e-09	0.622850493121442	0.782699640465382
Mean corpuscular haemoglobin concentration	30060_irnt	350470	133	1121127.34304366	735109.776826921	2266888.23367163	0.0583965849291121	0.0482479101993687	0.0706892473097907	5.20873790934182e-08	2.46594534738441e-08	8.59901351177341e-08	0.144208693515787	0.269566730197991
Ankle spacing width (right)	4119_irnt	114610	189	24079313.7096293	11828758.7196614	45617457.3287325	0.461110430501181	0.33518957408786	0.610721678225377	1.91496500299667e-08	1.35493718282614e-08	2.99315149594913e-08	0.461396798409306	0.627991220673748
3mm weak meridian (left)	5096_irnt	75398	183	14786369.1914473	7719127.37052744	32558986.6535976	0.567394437182424	0.444883013004259	0.752026580766743	3.8372803345842e-08	2.30730455776568e-08	6.06527689401156e-08	0.390301386724217	0.417815322751364
3mm strong meridian (left)	5135_irnt	75398	188	21224474.7753613	9687427.91238986	45033974.3427309	0.662003796240331	0.478676891226089	0.934381277861219	3.11905855502642e-08	1.99712262624014e-08	5.09188087544746e-08	0.053135482407298	0.100128652111705
Age first had sexual intercourse	2139_irnt	317690	189	586621103.05741	266530923.958118	1101483751.94422	0.827441866785821	0.53416169656579	1.18554576714754	1.41052182145047e-09	1.08305310788869e-09	1.97757325131385e-09	0.373554531470345	0.577344447603169
Basophill percentage	30220_irnt	349860	146	2530257.38743753	1557498.23371221	4335016.31344473	0.0661688769505087	0.0570355220115036	0.0779169623173178	2.61510458497347e-08	1.69825248718013e-08	4.1209333321646e-08	0.525722398783298	0.918159363380025
6mm strong meridian (left)	5134_irnt	65551	163	13150606.1486686	6103300.28803324	30171311.2060759	0.580429936535101	0.436328871436076	0.822118597903872	4.41371241730835e-08	2.68616039445709e-08	7.30315005201003e-08	0.703985666690185	0.68566990766508
Hand grip strength (right)	47_irnt	359730	175	316665598.281371	107188879.055519	671405273.072323	0.496600990640116	0.279313478719083	0.799586081341385	1.56821894558582e-09	1.15544179656622e-09	2.68255508186301e-09	0.0803428917766484	0.0859937566160169
6mm weak meridian (left)	5097_irnt	65551	166	14326183.0852761	7620318.17959713	28618260.6314107	0.60385759030077	0.474921936239394	0.836629683292747	4.21506263536022e-08	2.7149100905944e-08	6.44645647725999e-08	0.337417108962697	0.450460786430389
Corneal resistance factor (right)	5257_irnt	76630	136	4337946.71220321	2579628.01656427	8756844.06406305	0.312082014845494	0.263656811127843	0.396791362717576	7.19423348303396e-08	4.2885303305508e-08	1.06055160273601e-07	0.355672672507525	0.425542550816118
Peak expiratory flow (PEF)	3064_irnt	329400	136	59861771.3647498	22768431.9013285	183325128.256694	0.19989840228618	0.127609256452819	0.359483628685635	3.33933322935198e-09	1.92444968988539e-09	5.64144682596021e-09	0.762799649011327	0.920150534635436
Spherical power (left)	5085_irnt	77739	125	7558171.9007714	4264901.12813601	14268728.317391	0.338190317417617	0.269182752426458	0.432184572825947	4.4744988848838e-08	3.18467414605677e-08	6.85588016623449e-08	0.672284046088344	0.942870151451712
Birth weight	20022_irnt	205480	123	25065877.5485599	9707923.81624145	78817799.3450677	0.203093821069493	0.137378292587888	0.329093337453259	8.10240218703856e-09	4.27513423497213e-09	1.35413989276195e-08	0.255670019165868	0.434234075660402
