# Supplementary material for: Simple scaling laws control the genetic architectures of human complex traits
Source: PLoS Biol. 2025 Oct 13;23(10):e3003402. doi: 10.1371/journal.pbio.3003402 (PMC12517483; doi:10.1371/journal.pbio.3003402)
Supplement: S2 Table — (XLSX) [file pbio.3003402.s003.xlsx]

## Sheet: Sheet3
Traits	Chr	bp	gene	rsid	Type of mutation	Ref A	Possible mechanism
'Alkaline phosphatase (quantile)'	1	21889760	ALPL	rs149344982	Missense	'A'	This gene encodes an alkaline phosphatase (the tissue-nonspecific form) which explains its association with the trait alkaline phosphatase.
'Glycated haemoglobin (quantile)'	10	71094504	HK1	rs17476364	Intron	'C'	This enzyme affects levels of blood glucose directly by catalyzing the breakdown of glucose. In the blood, glucose binds to hemoglobin to form HbA1c, thus affecting hemoglobin levels
'Triglycerides (quantile)'	11	116648917	ZNF259 (APOA1/C3/A4/A5 gene cluster)	rs964184	Noncoding	'C'	This variant is a 3'UTR in ZNF259 and is near the APOA1/C3/A4/A5 gene cluster. This region plays an important role in the regulation of triglyceride levels with the apolipoprotein gene cluster involved in enhancing the breakdown of triglyceride-rich lipoproteins and affecting transportation of triglycerides in the blood. In addition, ZNF259 has been implicated in regulating triglyceride levels th…
'Monocyte count'	13	28604007	FLT3	rs76428106	Intron	'C'	This gene encodes a receptor involved in the regulation and differentiation of hematopoietic cells in the bone marrow, such as monocytes, which explains the association with the trait monocyte count
'Albumin (quantile)'	14	94844947	SERPINA1	rs28929474	Missense	'T'	This protein can degrade other proteins such as thrombin which may affect albumin levels. Albumin levels reflect nutritional status and its levels are affected by changes in overall protein breakdown. Also as an example, thrombin can increase permeability of albumin across the endothelium thus affecting its levels in the blood
Body mass index (BMI)', 'Arm fat mass (left)'	16	53802494	FTO (IRX3 and IRX5)	rs1421085	Intron	'T'	Increased IRX3 and IRX5 expressions lead to decreased mitochondrial function, increased lipid accumulation, and affect eating behavior and preferences to favor sweet foods that often have higher calorific content. Together, this can lead to increased fat storage and thus weight and BMI, and thus an increase in related body measurements such as arm, leg and body fat mass and percentages, and waist…
'SHBG (quantile)'	17	7531965	SHBG	rs858519	Intron	'C'	This gene encodes the protein SHBG, which explains its association with the trait SHBG
High light scatter reticulocyte percentage', 'High light scatter reticulocyte count'	20	4157072	SMOX	rs6084653	Intron	'G'	This protein catalyzes the production of spermidine which is important for cell cycle regulation which may then affect erythropoiesis and thus the immature reticulocyte fraction
'Platelet distribution width'	20	57597970	TUBB1	rs463312	Missense	'C'	This gene encodes a beta tubulin protein which help form microtubules in platelets and may be involved in both platelet production, size, and release, which explain the association with the trait platelet distribution width
'Gamma glutamyltransferase (quantile)'	22	24997070	GGT1	rs3859862	Intron	'G'	This gene encodes a gamma-glutamyltransferase (GGT), which explains the association with gamma glutamyltransferase
'3mm weak meridian (left)'	22	46364161	WNT7B	rs9330813	Intron	'A'	This protein is involved in corneal development which directly affects the 3mm weak meridian because it is a measure of corneal curvature from keratometry
'Red blood cell (erythrocyte) count'	6	135418635	HBS1L/MYB	rs7775698	Noncoding	'T'	The region of HBS1L and the nearby MYB gene has been implicated in regulating fetal hemoglobin levels and influencing red blood cell and other blood cell counts.
Mean corpuscular haemoglobin','Haemoglobin concentration'	6	26093141	HFE	rs1800562	Missense	'A'	This gene encodes a protein that regulates iron absorption by binding to the transferrin receptor and influencing its affinity for iron-loaded transferrin. This variant is a missense variant in HFE, which explains its association with mean corpuscular hemoglobin (a measurement of the average amount of hemoglobin in red blood cells) and hemoglobin because iron is needed to form (and mostly stored …
Heel quantitative ultrasound index (QUI), direct entry','Heel bone mineral density (BMD) T-score, automated','Heel bone mineral density (BMD)','Heel Broadband ultrasound attenuation, direct entry'	7	120962164	WNT16	rs2908007	Noncoding	'G'	This gene encodes a protein that regulates bone homeostasis and affects cortical bone mass and strength, which explains the associations with heel bone density and ultrasound traits
'IGF-1 (quantile)'	7	46753491	IGFBP3	rs700750	Noncoding	'A'	This geen encodes a protein that forms a ternary complex with IGF. Its formation of a ternary complex with IGF prolongs the half-life of circulating levels of IGF and affects its interaction with cell surface receptors, thus directly affecting levels of IGF in the blood
